# Supplementary material for: IgG antibody response to SARS-CoV-2 infection and its influencing factors in lymphoma patients
Source: BMC Immunol. 2024 Jan 13;25:5. doi: 10.1186/s12865-024-00596-1 (PMC10788029; doi:10.1186/s12865-024-00596-1)
Supplement: Supplementary file 1 — Supplementary Material 1 [file 12865_2024_596_MOESM1_ESM.xlsx]

## Sheet: Lymphoma
number	age	gender，1 = male，2 = female	Diagnosis (staging)	Risk stratification：1 = low；2 = Moderate；3 = High	Vaccination history，1= with Vaccination；2 = without Vaccination	Anti-CD20 treatment, 1 = with; 2 = without	BTKi, 1 = with;2 = without	chemotherapy, 1 = with; 2 = without	ASCT before infection, 1 = with; 2 = without	Severity of COVID-19, 1 = mild; 2 = Moderate; 3 = Severe/Critical	Treatment of COVID-19, 1 = Symptomatic treatment; 2 = Oxygen therapy/steroids/antiviral; 3 = mAb/convalescent plasma; 4 = ICU admission.	Treatment for COVID-19 with dexamethasone，0 = without; 1 = with
1	60	1	DLBCL ( IV )	3	2	1	2	1	1 (2018-4-4)	1	1	0
2	70	2	DLBCL ( IV )	3	1	1	2	1	2	1	1	0
3	44	2	DLBCL ( I )	1	1	1	2	1	1 (2022-10-24)	1	1	0
4	57	2	DLBCL ( IV )	3	1	1	1	1	2	1	1	0
5	56	2	DLBCL ( IV )	1	2	1	2	1	2	1	1	0
6	57	2	DLBCL ( I )	1	1	1	2	1	2	1	1	0
7	66	1	DLBCL ( IV )	2	1	1	2	1	2	1	1	0
8	76	1	DLBCL ( IV )	2	2	1	1	1	2	3	2, 3, 4	1
9	54	2	DLBCL ( I )	1	2	1	2	1	2	1	1	0
10	49	1	DLBCL ( IV )	2	1	1	2	1	2	1	1	0
11	34	2	DLBCL ( III )	1	1	1	2	1	2	1	1	0
12	53	1	DLBCL ( IV )	2	1	1	1	1	2	1	1	0
13	55	1	DLBCL ( IV )	3	1	1	2	1	2	2	1	0
14	58	1	DLBCL ( IV )	2	1	1	2	1	2	1	1	0
15	68	2	DLBCL ( III )	2	1	1	2	1	2	1	1	0
16	73	1	DLBCL ( II )	2	1	1	2	1	2	1	1	0
17	24	1	DLBCL ( IV )	3	1	1	2	1	2	1	1	0
18	78	2	DLBCL ( IV)	3	1	1	2	1	2	1	1	0
19	68	2	DLBCL ( IV )	3	1	1	1	1	2	2	2	0
20	85	1	DLBCL ( IV )	3	1	2	1	2	2	3	2	1
21	70	2	DLBCL ( IV )	3	2	1	2	1	2	2	2	0
22	35	2	DLBCL ( I )	2	1	1	2	1	2	1	1	0
23	71	2	DLBCL ( IV)	3	1	1	2	1	2	1	1	0
24	44	2	DLBCL ( I )	1	1	1	2	1	2	1	1	0
25	71	1	DLBCL ( IV )	3	2	1	2	1	2	1	1	0
26	51	2	DLBCL ( IV )	3	1	1	2	1	2	2	1	0
27	18	1	DLBCL ( II)	3	1	1	2	1	2	1	1	0
28	58	1	DLBCL ( II )	1	2	1	2	1	2	1	1	0
29	52	2	DLBCL ( II )	1	1	1	2	1	2	1	1	0
30	80	1	DLBCL ( IV )	3	2	1	2	1	1 (2012-3-20)	2	1	0
31	47	1	DLBCL ( IV )	3	2	1	1	1	1 (2019-10-24)	3	2	1
32	55	2	DLBCL ( III )	3	1	1	2	1	2	3	1	0
33	55	1	DLBCL ( II )	2	1	1	1	1	2	1	1	0
34	49	2	DLBCL ( III )	2	1	1	2	1	2	3	2	0
35	74	2	DLBCL ( III )	2	1	1	2	1	2	1	1	0
36	59	2	DLBCL ( III )	1	1	1	2	1	2	2	2	1
37	21	1	DLBCL ( IV )	1	2	1	2	1	1 (2021-7-8)	1	1	0
38	60	1	MCL ( IV )	3	1	1	2	1	2	1	1	0
39	64	1	MCL ( IV )	3	1	1	1	1	1 (2022-6-20)	1	1	0
40	54	2	MCL ( IV )	2	2	1	2	1	2	1	1	0
41	74	1	MCL ( IV )	2	2	1	1	2	2	3	2, 3, 4	1
42	84	1	MCL ( IV )	3	2	1	1	2	2	1	1	0
43	60	1	MCL ( III )	1	2	1	1	1	2	2	1	0
44	66	1	MZL ( IV )	2	1	2	2	2	2	1	1	0
45	48	2	MZL ( II )	1	1	1	2	1	2	2	2	0
46	55	2	MZL ( III )	1	1	1	2	1	2	1	1	0
47	69	2	MZL ( IV )	3	1	1	2	1	2	1	1	0
48	58	2	MZL ( II )	1	1	1	2	1	2	1	1	0
49	70	2	MZL ( IV )	3	2	1	2	1	2	3	2	1
50	68	1	MZL ( IV )	2	1	1	2	1	2	2	2	0
51	44	2	MZL ( IV )	1	1	1	2	1	2	1	1	0
52	53	1	FL ( III )	1	2	1	2	1	1 (2021-3-22)	2	2	0
53	43	2	FL ( II )	1	1	1	2	1	2	1	1	0
54	45	2	FL ( IV)	1	1	1	2	1	2	1	1	0
55	73	1	FL (III)	1	2	1	2	1	2	1	1	0
56	77	2	FL ( IV )	2	2	1	2	1	2	1	1	0
57	44	1	Castleman (III)	1	1	1	2	1	2	1	1	0
58	65	1	BL ( IV )	3	1	1	2	1	2	2	2	0
59	33	2	BL ( IV )	3	1	1	2	1	2	1	1	0
60	52	2	WM ( IV )	2	1	1	1	2	2	1	1	0
61	52	1	HL ( II )	2	2	2	2	1	1 (2020-6-18)	2	2	0
62	29	1	HL ( II )	2	1	2	2	1	2	1	1	0
63	43	2	HL ( III )	1	1	2	2	1	2	1	1	0
64	59	2	HL ( III )	1	1	2	2	1	2	2	2	0
65	35	1	HL ( IV )	2	1	2	2	1	2	1	1	0
66	58	1	HL ( IV )	3	1	2	2	1	2	1	1	0
67	25	1	HL ( III )	2	1	2	2	1	1 (2022-10-30)	1	1	0
68	59	2	AITL ( IV )	3	2	2	2	1	2	2	2	1
69	60	1	PTCL ( II )	3	1	2	2	1	2	1	1	0
70	58	2	NK/T ( II )	1	1	2	2	1	2	1	1	0
71	54	2	AITL ( II )	1	2	2	2	1	1 (2019-8-29)	1	1	0
72	49	1	T-lymphoblastic leukemia/lymphoma (IV)	3	2	2	2	1	1 (2001-10-20)	2	2	1
73	69	2	PTCL ( II )	2	1	2	2	1	2	1	1	0
74	36	1	ALK-ALCL ( IV )	2	2	2	2	1	2	1	1	0
75	68	2	NK/T ( I )	1	1	2	2	1	2	1	1	0
76	61	1	NK/T ( I )	1	1	2	2	1	2	1	2	0
77	59	1	NK/T ( IV )	2	2	2	2	1	2	1	1	0
78	64	1	AITL ( III )	2	1	2	2	1	2	2	2	1
79	44	1	PTCL ( II )	1	1	2	2	1	1 (2022-2-28)	1	1	0
80	51	1	PTCL ( III )	2	1	2	2	1	2	1	1	0

## Sheet: Sheet1
Diagnosis (staging)
DLBCL（ IV ）
DLBCL（ IV ）
DLBCL（ I ）
DLBCL（ IV ）
DLBCL（ IV ）
DLBCL（ I ）
DLBCL（ IV ）
DLBCL（ IV ）
DLBCL（ I ）
DLBCL（ IV ）
DLBCL（ III ）
DLBCL（ IV ）
DLBCL（ IV ）
DLBCL（ IV ）
DLBCL（ III ）
DLBCL（ II ）
DLBCL（ IV ）
DLBCL（ IV）
DLBCL（ IV ）
DLBCL（ IV ）
DLBCL（ IV ）
DLBCL（ I ）
DLBCL（ IV）
DLBCL（ I ）
DLBCL（ IV ）
DLBCL（ IV ）
DLBCL（ III）
DLBCL（ II ）
DLBCL（ II ）
DLBCL（ IV ）
DLBCL（ IV ）
DLBCL（ III ）
DLBCL（ II ）
DLBCL（ III ）
DLBCL（ III ）
DLBCL（ III ）
DLBCL（ IV ）
MCL（ IV ）
MCL（ IV ）
MCL（ IV ）
MCL（ IV ）
MCL（ IV ）
MCL（ III ）
MZL（ IV ）
MZL（ II ）
MZL（ III ）
MZL ( IV )
MZL（ II ）
MZL（ IV ）
MZL（ IV ）
MZL（ IV ）
FL（ III ）
FL（ II ）
FL（ IV）
FL（III）
FL（ IV ）
Castleman（III）
BL（ IV ）
BL（ IV ）
WM（ IV ）
HL（ II ）
HL（ II ）
HL（ III ）
HL（ III ）
HL（ IV ）
HL（ IV ）
HL（ III ）
AITL（ IV ）
PTCL（ II ）
NK/T（ II ）
AITL（ II ）
T-lymphoblastic leukemia/lymphoma（IV）
PTCL（ II ）
ALK-ALCL（ IV ）
NK/T（ I ）
NK/T（ I ）
NK/T（ IV ）
AITL（ III ）
PTCL（ II ）
PTCL（ III ）
