# Supplementary material for: IgG antibody response to SARS-CoV-2 infection and its influencing factors in lymphoma patients
Source: BMC Immunol. 2024 Jan 13;25:5. doi: 10.1186/s12865-024-00596-1 (PMC10788029; doi:10.1186/s12865-024-00596-1)
Supplement: Supplementary file 2 — Supplementary Material 2 [file 12865_2024_596_MOESM2_ESM.txt]

The clinical characteristics of each patient (n = 80)
